# Supplementary material for: Horses’ attentional characteristics differ according to the type of work
Source: PLoS One. 2022 Jul 25;17(7):e0269974. doi: 10.1371/journal.pone.0269974 (PMC9312386; doi:10.1371/journal.pone.0269974)
Supplement: S1 Data — (XLSX) [file pone.0269974.s002.xlsx]

## Sheet: Feuil1
ID	site	life	work	sex	age	breed	reaction time	overal_tot.duration	overal_#sequence	overal_index	overal_Mean.sequence	FixTot.duration	Fix#sequence	FixIndex	FixMean.sequence
Pepito	site 3	naturalistic	RH	M	9	UN	1	38	6	0.157895	6.3	3.37	2	0.593472	1.685
Momo	site 3	naturalistic	RH	M	13	PO	3	31	6	0.193548	5.2	3.88	2	0.515464	1.94
Kansou	site 3	naturalistic	RH	F	15	PO	6	12	2	0.166667	6	0	0	0	0
Whiney	site 3	naturalistic	RH	M	22	ES	1	20	4	0.2	4.7	0	0	0	0
Julie	site 3	naturalistic	RH	F	16	ES	1	14	4	0.285714	3.5	1	1	1	1.44
Haribo	site 3	naturalistic	RH	M	18	PO	2	3	1	0.333333	3	0	0	0	0
Hypnose	site 4	naturalistic	BH	F	17	AA	1	28.5	13	0.45614	2.19	5.5	4	0.727273	1.375
Lapalissade	site 4	naturalistic	BH	F	14	AA	1	19.5	8	0.410256	1.44	8.92	5	0.560538	1.784
Mauve	site 4	naturalistic	BH	F	13	AA	23	8	2	0.25	4	1.4	1	0.714286	1.4
Piliki	site 4	naturalistic	BH	F	10	SF	168	11.5	4	0.347826	2.88	0	0	0	0
Quissmie	site 4	naturalistic	BH	F	9	SF	1	69	22	0.318841	3.14	15.62	8	0.512164	1.9525
Regalade	site 4	naturalistic	BH	F	8	AA	2	63	12	0.190476	5.25	31.63	10	0.316156	3.163
Sauvagine	site 4	naturalistic	BH	F	7	AA	7	9.5	10	1.05263	0.95	1.34	1	0.746269	1.34
Souveraine	site 4	naturalistic	BH	F	7	AA	2	50.5	8	0.158416	6.31	5.38	4	0.743494	1.345
Tropical	site 4	naturalistic	BH	F	6	AA	0	60	20	0.333333	3	56.56	22	0.388967	2.57091
Teenessee	site 4	naturalistic	BH	F	6	AA	5	172.5	28	0.162319	6.55	6.27	3	0.478469	2.09
Uplatpom	site 4	naturalistic	BH	F	5	AA	1	32.5	9	0.276923	6.61	12.34	7	0.567261	1.76286
Ucome	site 4	naturalistic	BH	F	5	AA	4	25.5	12	0.470588	2.13	2.71	1	0.369004	2.71
DJAKAR	site 1	restricted	RS	M	8	PS	60	46	10	0.217391	9.2	12.04	5	0.415282	2.408
EDITION	site 1	restricted	RS	F	20	SF	9	102	13	0.127451	7.85	24.6	5	0.203252	4.92
GAIL	site 1	restricted	RS	M	18	SF	15	126	8	0.0634921	15.75	72.08	10	0.138735	7.208
GHAMEL	site 1	restricted	RS	M	18	PO	23	81	7	0.0864198	11.56	24.72	5	0.202265	4.944
GYPSI	site 1	restricted	RS	M	18	SF	2	165	8	0.0484848	20.625	58.48	8	0.136799	7.31
HANDIE	site 1	restricted	RS	F	17	SF	2	155	9	0.0580645	17.22	30.42	4	0.131492	7.605
HAROUN	site 1	restricted	RS	M	17	TF	11	86	5	0.0581395	6.4	15.56	6	0.385604	2.59333
HERCULE	site 1	restricted	RS	M	17	SF	4	208	10	0.0480769	20.8	94.51	10	0.105809	9.451
HYLAS	site 1	restricted	RS	M	17	AA	3	162	11	0.0679012	14.72	82.1	14	0.170524	5.86429
INDY	site 1	restricted	RS	M	16	SF	10	273	8	0.029304	34.125	83.13	17	0.204499	4.89
IOTA	site 1	restricted	RS	M	16	SF	4	62	5	0.0806452	12.4	12.08	4	0.331126	3.02
IRIS	site 1	restricted	RS	M	16	SF	4	193	7	0.0362694	27.56	47.5	8	0.168421	5.9375
JALVY	site 1	restricted	RS	F	15	PS	26	85	5	0.0588235	17	65.56	5	0.076266	13.112
JARNY	site 1	restricted	RS	M	15	SF	0	258	6	0.0232558	43	4.28	2	0.46729	2.14
JIDE	site 1	restricted	RS	M	15	SF	4	75	7	0.0933333	10.77	0	0	0	0
KAISER	site 1	restricted	RS	M	14	SF	2	201	9	0.0447761	22.33	80.89	14	0.173075	5.77786
KALA	site 1	restricted	RS	F	14	SF	2	82	6	0.0731707	13.67	19.48	6	0.308008	3.24667
LOTNIK	site 1	restricted	RS	M	5	PS	21	86	9	0.104651	9.56	57.16	6	0.104969	9.52667
LOTUS	site 1	restricted	RS	M	13	SF	0	64	8	0.125	8	18.33	6	0.327332	3.055
PHALAE	site 1	restricted	RS	F	9	SF	40	30	4	0.133333	7.5	0	0	0	0
PIMLICO	site 1	restricted	RS	M	9	SF	4	170	9	0.0529412	18.89	36.04	10	0.277469	3.604
REMUS	site 1	restricted	RS	M	7	SF	13	132	9	0.0681818	14.67	30.76	7	0.227568	4.39429
ROMA	site 1	restricted	RS	M	7	SF	19	138	6	0.0434783	23	26.32	2	0.0759878	13.16
RUZT	site 1	restricted	RS	M	7	SF	4	122	10	0.0819672	12.2	2.76	1	0.362319	2.76
SISSI	site 1	restricted	RS	F	6	SF	38	79	6	0.0759494	13.167	22.82	6	0.262927	3.80333
SKIPPER	site 1	restricted	RS	M	6	SF	4	80	9	0.1125	8.89	4.4	2	0.454545	2.2
TAISHI	site 1	restricted	RS	M	5	UN	4	227	6	0.0264317	37.83	9.88	2	0.202429	4.94
Patou	site 2	restricted	Jump	M	11	SF	1	26.408	9	0.340806	2.93522	17.588	4	0.227428	4.39
River	site 2	restricted	Jump	M	9	SF	3.83	15.66	5	0.319285	3.132	2.13	1	0.469484	2.13
Rose	site 2	restricted	Jump	F	9	SF	51.6	28.55	7	0.245184	4.07857	23.05	4	0.173536	5.76
Stakato	site 2	restricted	Jump	M	8	SF	1.83	31.77	9	0.283286	3.53	7.67	3	0.391134	2.55667
Tabor	site 2	restricted	Jump	M	7	SF	7.2	9.74	4	0.410678	2.435	0	0	0	0
Taquin	site 2	restricted	Jump	M	7	SF	2.63	21.97	4	0.182066	5.4925	0	0	0	0
Tifène	site 2	restricted	Jump	F	7	SF	139.72	12.81	5	0.39032	2.562	3.7	1	0.27027	3.7
Tontouta	site 2	restricted	Jump	F	7	SF	0.97	41.63	11	0.264233	3.78455	27	7	0.259259	3.85
Tornado	site 2	restricted	Jump	M	7	SF	26.4	13.16	5	0.379939	2.632	0	0	0	0
Toutella	site 2	restricted	Jump	F	7	SF	57.47	5.76	2	0.347222	2.88	0	0	0	0
Orage	site 2	restricted	Event	M	12	SF	1.24	5.28	3	0.568182	1.76	0	0	0	0
Quanbi	site 2	restricted	Event	M	10	AA	4.87	19.23	9	0.468019	2.13667	5.9	0	0	1.475
Saga	site 2	restricted	Event	F	8	AA	9.87	79.29	28	0.353134	2.83179	15.02	4	0.266312	2.50333
Toumim	site 2	restricted	Event	M	7	AA	0.64	20.64	8	0.387597	1.5925	5.93	2	0.337268	2.965
Trouble fête	site 2	restricted	Event	M	7	AA	1.67	8.96	4	0.446429	2.53	1.83	0	0	1.83
Tzara	site 2	restricted	Event	F	7	SF	36.5	13.77	5	0.363108	2.24	0	0	0	0.67
Tanagra	site 2	restricted	Event	F	7	SF	17.07	6.77	4	0.590842	2.754	0	0	0	0
